# Supplementary material for: Intradermal Immunization of SARS-CoV-2 Original Strain Trimeric Spike Protein Associated to CpG and AddaS03 Adjuvants, but Not MPL, Provide Strong Humoral and Cellular Response in Mice
Source: Vaccines (Basel). 2022 Aug 12;10(8):1305. doi: 10.3390/vaccines10081305 (PMC9415730; doi:10.3390/vaccines10081305)
Supplement: Supplementary file 1 [file vaccines-10-01305-s001.zip]

Archive with 1 entries (1 files):
- vaccines-1813895-supplementary.pdf
